# Supplementary material for: Ehrlichia chaffeensis proteomic profiling reveals distinct expression patterns of infectious and replicating forms
Source: Front Cell Infect Microbiol. 2025 Apr 14;15:1463479. doi: 10.3389/fcimb.2025.1463479 (PMC12053472; doi:10.3389/fcimb.2025.1463479)
Supplement: Supplementary file 3 [file Table1.xlsx]

## Sheet: Sheet1
Table S1: Commonly expressed proteins in DC and RC forms.
Accession	Ensembl Gene ID	Description	# RC Unique Peptides in	# DC Unique Peptides in
Q2GI88	ECH_0010	Uncharacterized protein	3	7
Q2GI69	ECH_0031	Hemolysin	6	1
P96758	ECH_0039	120 kDa immunodominant surface protein	5	7
Q8RPL9	ECH_0040	VirD4	12	4
Q2GI59	ECH_0042	Type IV secretion system protein VirB10	14	8
Q2GI58	ECH_0043	Type IV secretion system protein VirB9	12	10
Q8RPM3	ECH_0044	VirB8	11	3
Q2GI54	ECH_0048	TPR domain protein	12	5
Q2GI52	ECH_0050	Diaminopimelate epimerase	1	1
Q2GI47	ECH_0055	Phosphoglycerate kinase	5	2
Q2GI44	ECH_0058	2,3,4,5-tetrahydropyridine-2,6-dicarboxylate N-succinyltransferase	12	8
Q2GI26	ECH_0077	Ornithine carbamoyltransferase	1	1
Q2GI14	ECH_0089	Glutamine synthetase, type I	9	1
Q2GI08	ECH_0097	Fructose-biphosphate aldolase, class I	11	4
Q2GI07	ECH_0098	Acetyltransferase component of pyruvate dehydrogenase complex	8	2
Q2GHZ2	ECH_0113	Uncharacterized protein	1	1
Q2GHX7	ECH_0128	Putative lipoprotein	11	2
Q2GHX6	ECH_0129	HemY domain protein	4	1
Q2GHX1	ECH_0134	3,4-dihydroxy-2-butanone 4-phosphate synthase	7	2
Q2GHV6	ECH_0149	Pyruvate dehydrogenase E1 component subunit beta	7	1
Q2GHU7	ECH_0159	Uncharacterized protein	2	5
Q2GHU1	ECH_0167	Tryptophan--tRNA ligase	4	1
Q9XCY3	ECH_0170	Variable length PCR target protein	1	2
Q2GHT3	ECH_0175	Malate dehydrogenase	19	4
Q2GHT0	ECH_0178	Apolipoprotein N-acyltransferase	7	1
Q2GHS5	ECH_0183	Mce-related protein	5	3
Q2GHS0	ECH_0189	Putative iron-binding protein	18	10
Q2GHR6	ECH_0193	Major facilitator family transporter	5	1
Q2GHR0	ECH_0199	Uncharacterized protein	6	1
Q2GHQ8	ECH_0201	DnaJ domain protein	3	2
Q2GHQ7	ECH_0202	NifU domain protein	1	1
Q2GHQ2	ECH_0207	Conserved domain protein	1	1
Q2GHQ0	ECH_0210	SurA domain protein	11	2
Q2GHP2	ECH_0218	Thioredoxin	1	1
Q2GHP1	ECH_0219	Type IV secretion system protein, VirB9	8	2
Q2GHN8	ECH_0224	Inosine-5'-monophosphate dehydrogenase	14	4
Q2GHL0	ECH_0252	Uncharacterized protein	2	2
Q2GHH0	ECH_0292	Conserved domain protein	9	11
Q2GHG9	ECH_0293	Disulfide oxidoreductase	11	9
Q2GHF6	ECH_0306	TRAP transporter, 4TM/12TM fusion protein	6	1
Q2GHE7	ECH_0315	Succinate dehydrogenase flavoprotein subunit	19	4
Q2GHE6	ECH_0316	Succinate dehydrogenase iron-sulfur subunit	9	2
Q2GHD6	ECH_0327	Cytochrome C, membrane-bound	4	2
Q2GHD4	ECH_0329	Uncharacterized protein	2	1
Q2GHD3	ECH_0330	Pyruvate, phosphate dikinase	13	2
Q2GHC8	ECH_0335	Putative osmotically inducible protein	3	2
Q2GHC4	ECH_0339	Putative nitrogen regulation protein NtrX	11	2
H9BXB3	ECH_0365	60 kDa chaperonin	30	24
Q2GH96	ECH_0367	Chaperone protein ClpB	26	4
Q2GH94	ECH_0369	Probable cytosol aminopeptidase	13	8
Q2GH87	ECH_0376	Fumarate hydratase class II	3	1
Q2GH86	ECH_0377	Conserved domain protein	6	5
Q2GH85	ECH_0378	Carbamoyl-phosphate synthase large chain	8	1
Q2GH80	ECH_0383	Type I secretion system ATPase	17	1
Q2GH78	ECH_0385	Quinone oxidoreductase	8	4
Q2GH67	ECH_0396	Uncharacterized protein	3	4
Q2GH66	ECH_0397	Uncharacterized protein	2	1
Q2GH62	ECH_0401	Signal peptide peptidase SppA	8	2
Q2GH61	ECH_0402	Putative ribosomal protein S1	30	9
Q2GH56	ECH_0409	50S ribosomal protein L3	7	5
Q2GH54	ECH_0411	50S ribosomal protein L23	2	3
Q2GH41	ECH_0424	50S ribosomal protein L6	7	4
Q2GH11	ECH_0454	Uncharacterized protein	3	1
Q2GGZ6	ECH_0471	Chaperone protein DnaK	29	19
Q2GGZ2	ECH_0475	Signal recognition particle protein	16	4
Q2GGX5	ECH_0493	Superoxide dismutase	4	1
Q2GGX3	ECH_0495	Type IV secretion system protein VirB4	12	2
Q8RPN1	ECH_0496	VirB6	10	2
Q2GGW9	ECH_0499	Type IV secretion system protein,VirB6 family	4	1
Q2GGW0	ECH_0508	PQQ enzyme repeat family protein	9	5
Q2GGV9	ECH_0509	Dihydrolipoyl dehydrogenase	23	9
Q2GGV7	ECH_0511	Translation initiation factor IF-1	1	1
Q2GGU8	ECH_0520	Ubiquinol-cytochrome c reductase iron-sulfur subunit	5	3
Q2GGU3	ECH_0525	Conserved domain protein	28	19
Q2GGU2	ECH_0526	Conserved domain protein	22	12
Q2GGT8	ECH_0531	Uncharacterized protein	1	1
Q2GGT2	ECH_0538	Isoleucine--tRNA ligase	4	1
Q2GGT1	ECH_0539	Antioxidant, AhpC/TSA family	7	6
Q2GGR3	ECH_0558	Putative lipoprotein	14	5
Q2GGQ9	ECH_0562	Transcription termination/antitermination protein NusA	19	6
Q2GGQ4	ECH_0567	ATP-dependent Clp protease, ATP-binding subunit ClpA	6	1
Q2GGP7	ECH_0575	Transaldolase	7	1
Q2GGN1	ECH_0591	Coproporphyrinogen oxidase	3	1
Q2GGM9	ECH_0593	Uncharacterized protein	20	13
Q2GGL4	ECH_0609	Uncharacterized protein	2	2
Q2GGL1	ECH_0612	Uncharacterized protein	5	4
Q2GGK3	ECH_0620	DNA gyrase subunit B	19	3
Q2GGJ8	ECH_0625	Putative lipoprotein	4	1
Q2GGI0	ECH_0643	RDD family protein	3	1
Q2GGH1	ECH_0653	Ankyrin repeat protein	5	1
Q2GGH0	ECH_0654	Putative ribosomal subunit interface protein	1	1
Q9ACI8	ECH_0665	Uncharacterized protein	4	4
Q2GGF8	ECH_0667	Bifunctional protein PutA	26	4
Q2GGF6	ECH_0669	3-oxoacyl-(Acyl-carrier-protein) reductase	7	4
Q2GGF0	ECH_0676	Arginine biosynthesis bifunctional protein ArgJ	13	2
Q2GGE5	ECH_0681	Uncharacterized protein	3	3
Q2GGE3	ECH_0684	Ankyrin repeat protein	41	33
Q2GGD8	ECH_0690	Signal peptidase I	9	3
Q2GGD5	ECH_0693	GTP-binding protein TypA	13	1
Q2GGD3	ECH_0695	Uncharacterized protein	3	6
Q2GGD1	ECH_0697	Uncharacterized protein	9	5
Q2GGD0	ECH_0698	Uncharacterized protein	1	1
Q2GGC6	ECH_0702	Folylpolyglutamate synthase	18	9
Q2GGC1	ECH_0707	Uncharacterized protein	17	21
Q2GGB5	ECH_0715	Uncharacterized protein	9	12
Q2GGA0	ECH_0731	Peptidylprolyl isomerase	29	20
Q2GG99	ECH_0732	Aminotransferase	3	2
Q2GG97	ECH_0734	Antioxidant, AhpC/Tsa family	12	8
Q2GG82	ECH_0753	Uncharacterized protein	3	1
Q2GG75	ECH_0760	RNA polymerase sigma factor RpoD	14	2
Q2GG69	ECH_0766	Ribonucleoside-diphosphate reductase subunit beta	1	1
Q2GG64	ECH_0771	NAD-glutamate dehydrogenase family protein	18	1
Q2GG53	ECH_0782	Membrane protein insertase YidC	13	5
Q2GG52	ECH_0783	6,7-dimethyl-8-ribityllumazine synthase	3	2
Q2GG31	ECH_0804	DNA-binding protein HU	6	6
Q2GG25	ECH_0811	Enoyl-[acyl-carrier-protein] reductase [NADH]	8	2
Q2GG22	ECH_0815	Single-stranded DNA-binding protein	6	1
Q2GG07	ECH_0830	Phage major capsid protein, HK97 family	1	1
A6MFP6	ECH_0849	hypothetical protein	4	5
Q2GFY4	ECH_0854	Uncharacterized protein	9	1
Q2GFY0	ECH_0858	DNA gyrase subunit A	9	1
Q2GFX6	ECH_0862	Uncharacterized protein	16	5
Q2GFW1	ECH_0877	Ankyrin repeat protein	1	6
Q2GFV2	ECH_0886	Acetylornithine/succinyldiaminopimelate aminotransferase	14	8
Q2GFV0	ECH_0888	Putative membrane protein	1	1
Q2GFU0	ECH_0899	Lon protease	17	1
Q9L6Z6	ECH_0900	ClpX	11	3
Q2GFT5	ECH_0906	Acetyltransferase, GNAT family	4	1
Q2GFR4	ECH_0929	Putative lipoprotein	18	12
Q2GFQ5	ECH_0939	Peptide deformylase	7	3
Q2GFQ4	ECH_0940	Dihydroorotate dehydrogenase (quinone)	2	3
Q2GFP1	ECH_0954	Ribosomal protein L10	3	1
Q2GFN9	ECH_0956	50S ribosomal protein L11	7	1
Q2GFN8	ECH_0957	Transcription termination/antitermination protein NusG	6	2
Q2GFM6	ECH_0970	Type I secretion membrane fusion protein, HlyD family	16	1
Q2GFM0	ECH_0976	Major antigenic protein	10	7
Q2GFL6	ECH_0980	Succinate--CoA ligase [ADP-forming] subunit alpha	5	1
Q2GFJ9	ECH_0997	ATP-dependent protease ATPase subunit HslU	13	2
Q2GFJ4	ECH_1002	Cytochrome c oxidase subunit 2	6	3
Q2GFJ3	ECH_1003	Cytochrome c oxidase subunit 1	2	1
Q2GFJ1	ECH_1005	Outer membrane protein assembly factor BamD	17	10
Q2GFJ0	ECH_1006	Phosphoribosylamine--glycine ligase	11	2
Q2GFI9	ECH_1008	Preprotein translocase, YajC subunit	3	3
Q2GFI6	ECH_1011	3'-5' exonuclease family protein	9	2
Q2GFI5	ECH_1012	DNA-binding response regulator	17	13
Q2GFI4	ECH_1013	DNA-binding protein	6	1
Q2GFI3	ECH_1014	Inorganic pyrophosphatase	8	2
Q2GFH9	ECH_1018	30S ribosomal protein S9	4	1
Q2GFH8	ECH_1019	50S ribosomal protein L13	8	2
Q2GFH7	ECH_1020	Putative outer membrane protein TolC	20	10
Q2GFH6	ECH_1021	Conserved domain protein	5	1
Q2GFG1	ECH_1037	Uncharacterized protein	14	1
Q2GFF6	ECH_1042	Uncharacterized protein	3	1
Q2GFF4	ECH_1044	Uncharacterized protein	1	1
Q2GFE8	ECH_1050	Protein HflK	16	5
Q2GFE7	ECH_1051	Protein HflC	14	5
Q2GFE6	ECH_1052	Periplasmic serine endoprotease DegP-like	19	10
Q2GFE1	ECH_1057	Peptidase, M16 family	7	5
Q2GFE0	ECH_1058	Peptidase, M16 family	8	4
Q2GFD9	ECH_1059	Uncharacterized protein	2	3
Q2GFD3	ECH_1065	Dihydrolipoyllysine-residue succinyltransferase component of 2-oxoglutarate dehydrogenase complex	17	11
Q2GFD1	ECH_1067	D-alanyl-D-alanine carboxypeptidase family protein	7	4
Q2GFD0	ECH_1068	C-type cytochrome family protein	7	4
Q2GFC7	ECH_1071	Outer membrane protein assembly factor BamA	36	19
Q2GFC6	ECH_1072	Outer membrane protein, OmpH family	12	9
Q2GFC4	ECH_1074	Bifunctional purine biosynthesis protein PurH	6	2
Q2GFA9	ECH_1089	ATP synthase F0, B chain	10	3
Q2GFA1	ECH_1098	ATP-dependent zinc metalloprotease FtsH	19	4
Q2GF96	ECH_1103	Uncharacterized protein	4	1
Q2GF95	ECH_1104	Uncharacterized protein	9	9
Q2GF91	ECH_1108	Orotate phosphoribosyltransferase	6	1
Q9ACJ6	ECH_1119	Major outer membrane protein OMP-1M	5	2
Q2GF78	ECH_1121	Major outer membrane protein Omp-1N	13	8
Q2GF76	ECH_1123	Major outer membrane protein OMP-1Q	12	6
Q9ACJ3	ECH_1124	Major outer membrane protein OMP-1P	12	12
Q2GF73	ECH_1126	Major outer membrane protein OMP-1U	13	10
Q2GF72	ECH_1127	Major outer membrane protein OMP-1V	8	7
Q2GF70	ECH_1129	Major outer membrane protein OMP-1W	11	9
Q2GF69	ECH_1130	Major outer membrane protein OMP-1X	7	6
Q9L6Y5	ECH_1131	Major outer membrane protein OMP-1Y	9	7
Q9ACJ0	ECH_1132	Major outer membrane protein OMP-1S	8	6
Q2GF66	ECH_1133	Major outer membrane protein OMP-1H	12	9
Q2GF65	ECH_1134	Major outer membrane protein OMP-1Z	7	8
O52102	ECH_1135	Major outer membrane protein OMP-1A	8	6
O85358	ECH_1136	28kDa outer membrane protein gene 14	7	1
Q8G948	ECH_1137	28kDa outer membrane protein gene 15	1	2
Q2GF62	ECH_1137	Major outer membrane protein OMP-1C	5	2
O52105	ECH_1139	28kDa outer membrane protein gene 16	8	7
Q2GF59	ECH_1140	Major outer membrane protein OMP-1E	6	5
O52107	ECH_1142	28kDa outer membrane protein gene 18	8	7
Q2GF56	ECH_1143	Major outer membrane protein P28	6	8
O69197	ECH_1144	Major outer membrane protein P28-1	14	13
Q2GF47	ECH_1152	Uncharacterized protein	3	4
Q2GF46	ECH_1153	Cell division protein FtsZ	9	1
