# Supplementary material for: Ehrlichia chaffeensis proteomic profiling reveals distinct expression patterns of infectious and replicating forms
Source: Front Cell Infect Microbiol. 2025 Apr 14;15:1463479. doi: 10.3389/fcimb.2025.1463479 (PMC12053472; doi:10.3389/fcimb.2025.1463479)
Supplement: Supplementary file 4 [file Table2.xlsx]

## Sheet: Sheet1
Table S2: Proteins expressed in RC only
Accession	Ensembl Gene ID	Description	# Unique Peptides
Q2GI89	ECH_0009	Putative membrane protein	1
Q2GI87	ECH_0011	Glyceraldehyde-3-phosphate dehydrogenase, type I	2
Q2GI86	ECH_0012	Es1 family protein	1
Q2GI85	ECH_0013	Pyrroline-5-carboxylate reductase	2
Q2GI84	ECH_0014	DNA polymerase III subunit gamma/tau (dnaX)	5
Q2GI82	ECH_0016	Aspartate-semialdehyde dehydrogenase (asd)	4
Q2GI77	ECH_0023	Glycine--tRNA ligase alpha subunit (glyQ)	4
Q2GI76	ECH_0024	Glycine--tRNA ligase beta subunit (glyS)	7
Q2GI74	ECH_0026	Nicotinate-nucleotide pyrophosphorylase (nadC)	4
Q2GI60	ECH_0041	Type IV secretion system protein VirB11	11
Q2GI45	ECH_0057	Zinc finger-like domain protein	1
Q2GI41	ECH_0061	Putative flavoprotein	2
Q2GI39	ECH_0063	Putative NADH-ubiquinone oxidoreductase, homolog	2
Q2GI38	ECH_0064	DnaK suppressor protein	1
Q2GI36	ECH_0067	Cation diffusion facilitator transporter family protein	2
Q2GI31	ECH_0072	1-acyl-sn-glycerol-3-phosphate acyltransferase family protein	2
Q2GI30	ECH_0073	Peptide deformylase	1
Q2GI29	ECH_0074	Uracil-DNA glycosylase, family 4	4
Q2GI27	ECH_0076	DNA replication and repair protein RecF	1
Q2GI24	ECH_0079	Uncharacterized protein	1
Q2GI23	ECH_0080	DNA polymerase I	4
Q2GI18	ECH_0085	ABC transporter, ATP-binding protein	1
Q2GI16	ECH_0087	Uncharacterized protein	1
Q2GI12	ECH_0092	5-aminolevulinate synthase (hemA)	8
Q2GHY3	ECH_0122	Uncharacterized protein	3
Q2GHX8	ECH_0127	Lipoprotein releasing system transmembrane protein, LolC/E family	2
Q2GHX2	ECH_0133	Transcription elongation factor GreA	4
Q2GHW8	ECH_0137	Cytochrome c-type biogenesis protein CcmF	1
Q2GHW6	ECH_0139	Amidophosphoribosyltransferase	1
Q2GHV9	ECH_0146	Putative glutathione-regulated potassium-efflux system protein KefB	6
Q2GHV8	ECH_0147	Uncharacterized protein	2
Q2GHV4	ECH_0152	TldD protein (tldD)	6
Q2GHV2	ECH_0154	Ribosome-binding ATPase YchF	3
Q2GHU5	ECH_0161	Uncharacterized protein	2
Q2GHT6	ECH_0172	Preprotein translocase, SecG subunit	1
Q2GHT2	ECH_0176	Uncharacterized protein	9
Q2GHS0	ECH_0189	Putative iron-binding protein	18
Q2GHP9	ECH_0211	Putative methyltransferase	1
Q2GHP7	ECH_0213	Putative oxidoreductase	1
Q2GHP6	ECH_0214	Exodeoxyribonuclease 7 small subunit	1
Q2GHP0	ECH_0220	Pyruvate dehydrogenase E1 component subunit alpha	4
Q2GHN5	ECH_0227	Malonyl CoA-acyl carrier protein transacylase	3
Q2GHN2	ECH_0230	Putative membrane protein	1
Q2GHN0	ECH_0232	Tim44-like domain protein	3
Q2GHM7	ECH_0235	Peptidase, M16 family	1
Q2GHM5	ECH_0237	Uncharacterized protein	2
Q2GHL1	ECH_0251	Uncharacterized protein	1
Q2GHJ3	ECH_0269	Phosphatidate cytidylyltransferase	1
Q2GHG7	ECH_0295	Heme-transporting ATPase	1
Q2GHG6	ECH_0296	dCTP deaminase	1
Q2GHG4	ECH_0298	Cold shock protein, CSD family	1
Q2GHG3	ECH_0299	Putative nitrogen regulation protein NtrY	1
Q2GHG0	ECH_0302	Glutaredoxin	3
Q2GHF5	ECH_0307	CvpA family protein	1
Q2GHE9	ECH_0313	ABC transporter, permease/ATP-binding protein	3
Q2GHE5	ECH_0317	Flavin-dependent thymidylate synthase	3
Q2GHD7	ECH_0326	Hydrolase, alpha/beta fold family	1
Q2GHD1	ECH_0332	HAD-superfamily hydrolase, subfamily IA, variant 1	5
Q2GHD0	ECH_0333	Serine hydroxymethyltransferase domain protein	1
Q2GHC6	ECH_0337	Cell division protein FtsQ	2
Q2GHC1	ECH_0342	Phosphoribosylformylglycinamidine cyclo-ligase (purM)	5
Q2GHB8	ECH_0345	Uncharacterized protein	2
Q2GHB6	ECH_0347	Peptidase, M48 family	6
Q2GHB5	ECH_0348	Uncharacterized protein	3
Q2GHB3	ECH_0350	2-amino-4-hydroxy-6-hydroxymethyldihydropteridine-pyrophosphokinase	1
Q2GHB2	ECH_0351	Phosphoribosylformylglycinamidine synthase subunit PurL	2
Q2GHB0	ECH_0353	Uncharacterized protein	1
Q2GHA9	ECH_0354	Uncharacterized protein	1
Q2GHA8	ECH_0355	M23/M37 peptidase domain protein	1
Q2GHA7	ECH_0356	Fructose-1,6-bisphosphatase	2
Q2GHA1	ECH_0362	Putative phosphoribosylformylglycinamidine synthase I	2
Q2GH97	ECH_0366	Oxidoreductase, short-chain dehydrogenase/reductase family	6
Q2GH95	ECH_0368	Dioxygenase family protein	2
Q2GH75	ECH_0388	Uncharacterized protein	1
Q2GH74	ECH_0389	Ankyrin repeat protein	2
Q2GH73	ECH_0390	SPFH domain /band 7 family protein	3
Q2GH63	ECH_0400	Integration host factor, beta subunit	1
Q9ACI6	ECH_0428	Preprotein translocase SecA subunit (Fragment)	4
Q2GH37	ECH_0428	Protein translocase subunit SecY	2
Q2GH36	ECH_0429	Adenylate kinase (adk)	6
Q2GH31	ECH_0434	Phenylalanine--tRNA ligase beta subunit	1
Q2GH30	ECH_0435	ComEC/Rec2-related protein	1
Q2GH27	ECH_0438	Sodium:alanine symporter family protein	2
Q2GH21	ECH_0444	Phosphate ABC transporter, ATP-binding protein (pstB)	6
Q2GH14	ECH_0451	Replicative DNA helicase	3
Q2GH10	ECH_0455	Putative geranyltranstransferase	1
Q2GH07	ECH_0459	Ribonucleoside-diphosphate reductase	4
Q2GH04	ECH_0462	OmpA family protein	6
Q2GH02	ECH_0464	Metal-dependent carboxypeptidase	8
Q2GH01	ECH_0465	Transketolase	4
Q2GGZ7	ECH_0470	Ribonuclease, Rne/Rng family	7
Q2GGY2	ECH_0485	Diaminopimelate decarboxylase	4
Q2GGY0	ECH_0487	Propionyl-CoA carboxylase, alpha subunit (pccA)	7
Q2GGX9	ECH_0488	Uncharacterized protein	1
Q2GGX8	ECH_0489	Uncharacterized protein	4
Q2GGX1	ECH_0497	Type IV secretion system protein, VirB6 family	4
Q2GGX0	ECH_0498	Type IV secretion system protein,VirB6 family	6
Q2GGW7	ECH_0501	Deoxyuridine 5'-triphosphate nucleotidohydrolase	2
Q2GGW6	ECH_0502	4-hydroxy-3-methylbut-2-enyl diphosphate reductase	1
Q2GGV8	ECH_0510	Efflux transporter, RND family, MFP subunit	6
Q2GGV2	ECH_0516	Uncharacterized protein	1
Q2GGU7	ECH_0521	Cytochrome b	4
Q2GGU6	ECH_0522	Ubiquinol-cytochrome c reductase, cytochrome c1 (petC)	6
Q2GGT5	ECH_0535	Uncharacterized protein	1
Q2GGT2	ECH_0538	Isoleucine--tRNA ligase	4
Q2GGS3	ECH_0548	NADH-quinone oxidoreductase subunit F	1
Q2GGR7	ECH_0554	NADH dehydrogenase I, L subunit	1
Q2GGR6	ECH_0555	NADH dehydrogenase I, M subunit	1
Q2GGR2	ECH_0559	4-hydroxy-3-methylbut-2-en-1-yl diphosphate synthase (flavodoxin) (ispG)	6
Q2GGR0	ECH_0561	AcrB/AcrD/AcrF family protein	8
Q2GGP8	ECH_0574	ATP synthase F1, epsilon subunit	1
Q2GGP6	ECH_0576	Uncharacterized protein	2
Q2GGP5	ECH_0577	RmuC family protein	1
Q2GGP3	ECH_0579	Type IV secretion system protein VirB8	3
Q2GGP1	ECH_0581	Sodium:dicarboxylate symporter family protein	1
Q2GGN8	ECH_0584	Serine--tRNA ligase (serS-1)	6
Q2GGN7	ECH_0585	Conserved domain protein	3
Q2GGM3	ECH_0599	Propionyl-CoA carboxylase, beta subunit	1
Q2GGK8	ECH_0615	NADH dehydrogenase I, E subunit	2
Q2GGK5	ECH_0618	NADH-quinone oxidoreductase (nuoG)	9
Q2GGJ9	ECH_0624	Prolyl-tRNA synthetase, truncation	2
Q2GGJ7	ECH_0626	Lysine--tRNA ligase	1
Q2GGJ6	ECH_0627	Uncharacterized protein	2
Q2GGJ5	ECH_0628	Rrf2/aminotransferase, class V family protein	3
Q2GGJ0	ECH_0633	Chaperone protein HscA	5
Q2GGI8	ECH_0635	Uncharacterized protein	7
Q2GGI6	ECH_0637	Ubiquinone biosynthesis O-methyltransferase	2
Q2GGI4	ECH_0639	Uncharacterized protein	2
Q2GGH8	ECH_0645	Immunogenic protein	2
Q2GGH4	ECH_0650	PmbA protein	1
Q2GGE7	ECH_0679	Uncharacterized protein	1
Q2GGE0	ECH_0688	Deoxyguanosinetriphosphate triphosphohydrolase-like protein	1
Q2GGD9	ECH_0689	Iron-sulfur cluster assembly accessory protein	3
Q2GG96	ECH_0735	Thioredoxin reductase	1
Q2GG94	ECH_0737	Phosphopantetheine adenylyltransferase	1
Q2GG93	ECH_0739	Uncharacterized protein	6
Q2GG90	ECH_0744	Uncharacterized protein	4
Q2GG85	ECH_0750	DNA topoisomerase 1	3
Q2GG80	ECH_0755	Sensor histidine kinase/response regulator	4
Q2GG77	ECH_0758	tRNA-dihydrouridine synthase	1
Q2GG62	ECH_0773	Putative response regulator/diguanylate cyclase (pleD)	10
Q2GG50	ECH_0785	UvrABC system protein A 9 (uvrA)	15
Q2GG47	ECH_0788	NADH-quinone oxidoreductase subunit C	2
Q2GG42	ECH_0793	Hydrolase, TatD family	1
Q2GG40	ECH_0795	Uncharacterized protein	2
Q2GG23	ECH_0814	Putative malonyl-CoA decarboxylase	3
Q2GG16	ECH_0821	Delta-aminolevulinic acid dehydratase (hemB)	5
Q2GG12	ECH_0825	Uncharacterized protein	8
Q2GG05	ECH_0832	2-oxoglutarate dehydrogenase, E1 component (sucA)	12
Q2GFZ2	ECH_0845	ABC transporter, ATP-binding protein	2
Q2GFY6	ECH_0852	Adenylosuccinate lyase	1
Q2GFX8	ECH_0860	DNA helicase	6
Q2GFV6	ECH_0882	3-oxoacyl-[acyl-carrier-protein] synthase 2 (fabF)	6
Q2GFV3	ECH_0885	Sensor histidine kinase	6
Q2GFU8	ECH_0890	Putative cell division protein FtsK	8
Q2GFU6	ECH_0892	CBS domain protein	1
Q2GFT4	ECH_0907	Uncharacterized protein	3
Q2GFT3	ECH_0908	Uncharacterized protein	3
Q2GFT1	ECH_0910	Uncharacterized protein	1
Q2GFS8	ECH_0914	Phosphomethylpyrimidine kinase	1
Q2GFS6	ECH_0916	Uncharacterized protein	8
Q2GFS4	ECH_0918	Succinate dehydrogenase, cytochrome b556 subunit	1
Q2GFR3	ECH_0930	Putative bolA protein	1
Q2GFQ9	ECH_0935	Phospholipase/carboxylesterase family protein	1
Q2GFN2	ECH_0964	Serine/threonine phosphoprotein phosphatase	5
Q2GFM9	ECH_0967	Uncharacterized protein	1
Q2GFM3	ECH_0973	Cytochrome b561 family protein	1
Q2GFM2	ECH_0974	Trans-2-enoyl-ACP reductase II	2
Q2GFL9	ECH_0977	Putative phosphate ABC transporter, periplasmic phosphate-binding protein	1
Q2GFL8	ECH_0978	30S ribosomal protein S21	1
Q2GFL0	ECH_0986	Uncharacterized protein	2
Q2GFK4	ECH_0992	Dihydrolipoyl dehydrogenase	1
Q2GFH4	ECH_1023	Iron-sulfur cluster carrier protein	2
Q2GFG6	ECH_1031	Aconitate hydratase	3
Q2GFG4	ECH_1033	Protein ApaG	2
Q2GFF7	ECH_1041	Type IV secretion system protein VirB4	15
Q2GFC8	ECH_1070	Zinc metalloprotease	8
Q2GFB5	ECH_1083	Pentapeptide repeat protein	1
Q2GFB0	ECH_1088	ATP synthase F0, B' subunit	4
Q2GFA8	ECH_1090	Cell division protein FtsA	5
Q2GF94	ECH_1105	Conserved domain protein	1
Q2GF93	ECH_1106	Protein translocase subunit SecD	3
Q2GF88	ECH_1111	Signal recognition particle-docking protein FtsY	1
Q2GF85	ECH_1114	Dehydrogenase, isocitrate/isopropylmalate family	5
Q2GF83	ECH_1116	PolyA polymerase/tRNA nucleotidyltransferase family protein	1
Q9L6Z1	ECH_1125	Major outer membrane protein OMP-1T	4
Q8G8Q1	ECH_1137	28kDa outer membrane protein gene 15a	1
O85816	ECH_1143	28kDa outer membrane protein gene 19	1
Q9LB20	ECH_1146	Major outer membrane protein P28-2	2
